# Supplementary material for: Synthesis and Characterization of Solution-Processible Donor-Acceptor Electrochromic Conjugated Copolymers Based on Quinoxalino[2′,3′:9,10]phenanthro[4,5-abc]phenazine as the Acceptor Unit
Source: Polymers (Basel). 2023 Feb 14;15(4):940. doi: 10.3390/polym15040940 (PMC9965564; doi:10.3390/polym15040940)
Supplement: Supplementary file 1 [file polymers-15-00940-s001.zip]

Archive with 1 entries (1 files):
- polymers-2133497-supplementary.pdf
